# Supplementary material for: Hand grip strength and fatigability: correlation with clinical parameters and diagnostic suitability in ME/CFS
Source: J Transl Med. 2021 Apr 19;19:159. doi: 10.1186/s12967-021-02774-w (PMC8056497; doi:10.1186/s12967-021-02774-w)
Supplement: Supplementary file 4 — Additional file 4. Table S1. Correlations of clinical parameters with HGS and HGS ratios. Pearson (lin) or Spearman (non-lin) correlation coefficients were calculated. Bold: significant correlations with p < 0.05. [file 12967_2021_2774_MOESM4_ESM.xlsx]

## Sheet: Tabelle1
		Female			Male
Bell		Median	Range	n	Median	Range	n
		30	10-65	59	40	20-70	42
	Correlations	r	p	type	r	p	type
	Fmax 1	0.2670	0.0409	lin	0.115	0.4682	lin
	Fmax 2	0.1882	0.1535	lin	0.131	0.4084	lin
	Fmean 1	0.1226	0.3551	non-lin	0.3255	0.0354	non-lin
	Fmean 2	0.1444	0.2710	non-lin	0.3175	0.0405	non-lin
	Fatigue Ratio1	0.07946	0.5497	non-lin	-0.3995	0.0088	non-lin
	Fatigue Ratio2	-0.211	0.0643	non-lin	-0.3624	0.0183	lin
	Recovery Ratio	0.05627	0.6721	non-lin	0.1716	0.2773	non-lin
PEM		Median	Range	n	Median	Range	n
		37	9-46	35	34	21-46	35
	Correlations	r	p	type	r	p	type
	Fmax 1	-0.2571	0.1359	non-lin	-0.04206	0.8104	non-lin
	Fmax 2	-0.2574	0.1355	non-lin	-0.1727	0.3211	non-lin
	Fmean1	-0.2667	0.1214	non-lin	-0.1023	0.5585	non-lin
	Fmean 2	-0.334	0.0499	non-lin	-0.1987	0.2526	non-lin
	Fatigue Ratio1	0.1786	0.3048	lin	0.03531	0.8404	lin
	Fatigue Ratio2	0.4040	0.0161	lin	0.34	0.0457	lin
	Recovery Ratio	-0.1816	0.2965	lin	-0.1685	0.3332	lin
Muscle Pain		Median	Range	n	Median	Range	n
(Symptom Score)		8	0-10	50	6	1-10	39
	Correlations	r	p	type	r	p	type
	Fmax 1	-0.2047	0.1539	lin	-0.1013	0.5395	lin
	Fmax 2	-0.27	0.0580	lin	-0.09891	0.5491	lin
	Fmean1	-0.1825	0.2045	lin	-0.1235	0.4357	lin
	Fmean 2	-0.3095	0.0287	lin	-0.1643	0.3175	lin
	Fatigue Ratio1	-0.06158	0.6710	lin	0.1394	0.3973	lin
	Fatigue Ratio2	0.1771	0.2186	lin	0.2574	0.1137	lin
	Recovery Ratio	-0.282	0.0472	non-lin	-0.1542	0.3488	non-lin
COMPASS vasomotor		Median	Range	n	Median	Range	n
		0	0-5	49	0	0-5	40
	Correlations	r	p	type	r	p	type
	Fmax 1	-0.2664	0.0643	non-lin	-0.3537	0.0251	non-lin
	Fmax 2	-0.3635	0.0102	non-lin	-0.4327	0.0026	non-lin
	Fmean1	-0.3013	0.0354	non-lin	-0.3784	0.0161	non-lin
	Fmean2	-0.3663	0.0096	non-lin	-0.5767	<0.0001	non-lin
	Fatigue Ratio1	0.09761	0.5046	non-lin	0.2613	0.1034	non-lin
	Fatigue Ratio2	0.03817	0.7946	lin	0.4869	0.0014	lin
	Recovery Ratio	-0.1938	0.1821	non-lin	-0.628	<0.0001	non-lin
COMPASS total		Median	Range	n	Median	Range	n
		45.47	9.28-77.25	55	43.18	3-70.77	41
	Correlations	r	p	type	r	p	type
	Fmax 1	0.04416	0.7489	non-lin	-0.1732	0.2789	non-lin
	Fmax 2	0.02576	0.8519	non-lin	-0.231	0.1462	non-lin
	Fmean1	0.03846	0.7804	non-lin	-0.1486	0.3538	non-lin
	Fmean2	0.0443	0.7481	non-lin	-0.1728	0.2799	non-lin
	Fatigue Ratio1	-0.1489	0.2778	lin	0.064	0.6948	lin
	Fatigue Ratio2	0.1558	0.2559	lin	0.0993	0.5368	lin
	Recovery Ratio	-0.1852	0.1758	lin	-0.05083	0.7523	lin
Chalder		Median	Range	n	Median	Range	n
		27,5	14-33	58	27	4-34	42
	Correlations	r	p	type	r	p	type
	Fmax 1	-0.09945	0.4576	non-lin	-0.2088	0.1901	non-lin
	Fmax 2	-0.02301	0.8639	non-lin	-0.0686	0.67	non-lin
	Fmean1	-0.08423	0.5296	non-lin	-0.131	0.4143	non-lin
	Fmean2	-0.0758	0.5717	non-lin	-0.0091	0.955	non-lin
	Fatigue Ratio1	-0.1092	0.4143	lin	0.007309	0.9638	lin
	Fatigue Ratio2	0.06387	0.6339	lin	-0.04965	0.7579	lin
	Recovery Ratio	0.1062	0.4274	lin	0.0659	0.6823	lin
SF-36		Median	Range	n	Median	Range	n
		40	5-90	52	47.5	0-100	38
	Correlations	r	p	type	r	p	type
	Fmax 1	0.2273	0.1051	lin	0.2745	0.1002	lin
	Fmax 2	0.1724	0.2217	non-lin	0.3474	0.0351	non-lin
	Fmean1	0.2125	0.1305	lin	0.3103	0.0616	lin
	Fmean 2	0.2326	0.0970	lin	0.3605	0.0284	lin
	Fatigue Ratio1	-0.06079	0.6686	non-lin	-0.224	0.1826	non-lin
	Fatigue Ratio2	-0.1955	0.1649	lin	-0.17	0.3144	lin
	Recovery Ratio	0.1057	0.4559	lin	0.3041	0.0533	lin
CK		Median	Range	n	Median	Range	n
		67.5	15-229	48	90	29-447	33
	Correlations	r	p	type	r	p	type
	Fmax 1	0.08467	0.5672	non-lin	-0.2078	0.2539	lin
	Fmax 2	-0.07379	0.6182	non-lin	-0.2297	0.2061	lin
	Fmean1	0.03127	0.8329	non-lin	-0.1792	0.3265	lin
	Fmean2	-0.1447	0.3265	non-lin	-0.1519	0.4066	lin
	Fatigue Ratio1	0.1032	0.4851	non-lin	0.02585	0.8883	non-lin
	Fatigue Ratio2	0.3054	0.0348	lin	-0.1856	0.3092	lin
	Recovery Ratio	-0.2935	0.0429	lin	-0.1045	0.5691	lin
LDH		Median	Range	n	Median	Range	n
		216	150-286	47	225.5	145-308	34
	Correlations	r	p	type	r	p	type
	Fmax 1	0.1106	0.4592	lin	-0.09631	0.5879	lin
	Fmax 2	0.2279	0.1234	lin	-0.2392	0.1731	lin
	Fmean1	0.1534	0.3033	lin	-0.176	0.3193	lin
	Fmean2	0.1069	0.4746	lin	-0.2626	0.1336	lin
	Fatigue Ratio1	-0.06696	0.6547	non-lin	0.3522	0.0411	non-lin
	Fatigue Ratio2	0.3630	0.0122	non-lin	0.2683	0.125	non-lin
	Recovery Ratio	-0.0336	0.8226	non-lin	-0.378	0.0275	non-lin
Fatigue (Symptom Score)		Median	Range	n	Median	Range	n
		8	3-10	50	8	3-10	39
	Correlations	r	p	type	r	p	type
	Fmax 1	-0.1762	0.2209	non-lin	-0.2126	0.1937	non-lin
	Fmax 2	-0.04916	0.7346	non-lin	-0.2262	0.1662	non-lin
	Fmean1	-0.1196	0.4079	non-lin	-0.2093	0.201	non-lin
	Fmean2	-0.06577	0.65	non-lin	-0.17778	0.2789	non-lin
	Fatigue Ratio1	-0.1659	0.2496	lin	0.09998	0.5448	lin
	Fatigue Ratio2	0.1444	0.3169	non-lin	0.04125	0.8031	non-lin
	Recovery Ratio	0.04325	0.7655	non-lin	-0.05578	0.7359	non-lin
