# Supplementary material for: Hand grip strength and fatigability: correlation with clinical parameters and diagnostic suitability in ME/CFS
Source: J Transl Med. 2021 Apr 19;19:159. doi: 10.1186/s12967-021-02774-w (PMC8056497; doi:10.1186/s12967-021-02774-w)
Supplement: Supplementary file 5 — Additional file 5. Table S2. Results of ROC-Analysis for females and males aged 40-59 years. ME/CFS patients (females n=35, males n=21) and HC (females n=18, males n=10). Bold: most distinct parameter. [file 12967_2021_2774_MOESM5_ESM.xlsx]

## Sheet: Tabelle1
	Sex	Cutoff Value	AUC	Sensitivity
Fmax1	Female	< 25.05 kg	0.8405	91.43
	Male	< 39.70 kg	0.7667	80.95
Fmax2	Female	< 19.95 kg	0.9167	85.71
	Male	< 42.40 kg	0.8810	90.48
Fmean1	Female	< 15.37 kg	0.9000	65.71
	Male	< 33.12 kg	0.8143	80.95
Fmean2	Female	< 16.75 kg	0.9429	82.86
	Male	< 32.73 kg	0.9381	90.48
Fatigue Ratio1	Female	> 1.117	0.8222	85.71
	Male	> 1.106	0.8905	90.48
Fatigue Ratio2	Female	> 1.157	0.7381	65.71
	Male	> 1.183	0.8429	57.14
Recovery Ratio	Female	< 0.9003	0.7921	60
	Male	< 0.9979	0.8704	80.95
