# Supplementary material for: Hand grip strength and fatigability: correlation with clinical parameters and diagnostic suitability in ME/CFS
Source: J Transl Med. 2021 Apr 19;19:159. doi: 10.1186/s12967-021-02774-w (PMC8056497; doi:10.1186/s12967-021-02774-w)
Supplement: Supplementary file 6 — Additional file 6. Table S3. Raw Data. [file 12967_2021_2774_MOESM6_ESM.xlsx]

## Sheet: MECFS Fem
Age	Years with disease	Begin with infection	BMI	Bell Score	Chalder	SF36	Compass	Compass Orthostatic	Compass Vasomotoric	Compass Secretomotoric	PEM	Symptom Score	Symptom Score Fatigue	Symptom Score Muscle Pain	CK	LDH	HGS 1/1	HGS 2/1	HGS 3/1	HGS 4/1	HGS 5/1	HGS 6/1	HGS 7/1	HGS 8/1	HGS 9/1	HGS 10/1	HGS 1/2	HGS 2/2	HGS 3/2	HGS 4/2	HGS 5/2	HGS 6/2	HGS 7/2	HGS 8/2	HGS 9/2	HGS 10/2
21	5	yes	26.8544	10	33	10	49.32	32	3	4.28	46	207	9	9	31	210	13.8	13.2	12	12.1	11.8	10.7	10.7	10.5	9.3	9.7	14.1	11.1	9.7	10.4	8.8	9.1	9.7	9.4	9.8	7.9
21	3	yes		30	32	55	21.47	16	0	2	34	115	10	0	62	281	15.2	10.4	9.8	10.9	11.4	10.6	10	9.7	7.1	9.1	15.5	13.1	13.2	13.2	11.1	11.2	11.4	11.3	12	9.4
26	1	yes	22.1453	20	28	55	40.38	20	0	2.14			10	10	46	167	17.8	18.9	19.4	22.6	18.5	19.3	18.4	21.5	20.3	18.3	18.8	17.6	16.9	19.6	14.5	17	15.9	15.4	15.7	19
26	3	yes		40	26	60	47.93	32	0	6.42			7	3	72		24.6	22.4	21.9	18.8	23.7	14.9	16.5	15	17.7	14.5	19.8	19.7	20.5	19.8	20.1	16.2	18.6	16.4	17	13.9
27	1	no	20.0692	40	25	35	55.84	36	4	6.42	39	172	10	7	90	191	23.5	18.9	22.1	15.7	14.7	17.4	12.2	13	14.3	12.5	16.5	17.3	14.9	13	13.2	13.9	11.3	12.7	12.2	11.2
28	4	yes	24.2187	25	26	40	43.88	40	0	0	35	119	8	8	65	242	16	13.7	15.2	15.1	15.2	12	11.6	9.9	10.1	9.8	17.6	12.3	14.2	16.5	13.4	14.4	13.2	13	12.1	12.3
30	12	yes	23.5666	55	23	75	37.2	16	0	6.42	30	127	3	2	47	217	24.9	27.6	24	20.2	22.7	22.9	21.6	19.2	17.2	21.3	22.1	23.8	21.8	21	22.5	19.1	20.1	13.6	17.1	19.3
31	6	no		25	32	25	77.25	36	3	8.56	46	183	8	8	102	248	5.3	4.5	4.4	3.5	5.6	4.5	3.2	3.7	4.5	3.1	5.3	2.5	2.7	2.5	2.6	2.3	2.6	2.5	2.1	2.4
32	4	yes	21.4109	40	25	80	39.02	28	3	0	31	122	10	8	74	241	10.4	10.4	8.9	10.6	8.4	8.3	6.6	8	7.2	7.8	7.3	4.4	8.2	4.9	4.8	6	11.7	5.5	6.2	5.9
32	1	yes	27.6361	20	32	20	45.52	32	2	0	41	195	10	10	39	232	16	16.7	14.7	16.5	15	15.1	14.9	14.9	14.7	15.4	21.7	15.7	18.2	15.2	14.8	12.1	13.3	14	13.5	14.3
32	2	yes		65	28	80	54.69					178		7			37.1	32	35.5	35.2	34.4	32.9	31.3	31.4	30.3	30.5	35.1	35.1	33.3	26.1	29.5	26.2	28.5	26.9	26.7	26.3
35	8	yes	37.874	30	29	45	57.65	36	3	2.14	39	172	10	4	67	240	31.3	21.3	25.4	23.9	26.4	23.7	23	24.5	24.4	25.3	36.9	28.4	28.9	24	22.8	23.4	23.7	23.5	22.4	22.3
35	2	yes	21.847	25	27	55	67.68	36	0	8.56			9	8	85	211	18.7	24.6	17.7	20.9	17.8	27.2	22.4	21.3	20.7	24	19	22.4	23.6	17.7	14.4	20.1	19	20.1	20.5	18.4
35	3	yes	28.3447	30	28	35	60.43	32	4	12.84	34	148	8	8	125	221	11.5	10.6	11.3	11.1	10.9	10.9	11	10.2	7.6	9.2	10.4	9.8	9.5	9.5	9.1	9.1	8.8	9	9.1	9.7
35	2	yes	22.3094	30	29	20	36.01	20	0	8.56	35	164	9	8	57	190	23.9	21	19.3	19.6	20.2	19.3	17.5	16.8	17.4	17	21.7	20.9	21.9	20.3	20	17.8	18.5	18.5	20.2	18.8
36	3	yes	22.0386	40	24	25	33.55	20	1	2.14	41	145	7	5	49	166	11.6	6.2	3.5	2.5	2.1	3.5	2.2	2.3	1.8	2.1	3	1.3	1.1	2.7	2.5	1.9	2.3	2.1	1.6	1.2
36	4	yes	20.148	35	29	25	56.65	24	3	10.7	37	200	9	7	100	186	20.9	18.3	19.2	18	19.2	17	17.8	15.6	15.7	15.4	16.6	17.8	16.6	16.9	16.4	15.4	15.6	14.7	14.5	15.5
37	12	yes	18.9866	40	20	55	54.47	32	0	6.42			9	8	47	273	7.5	5.6	6	5.8	6.2	5.3	6.1	3.5	3.5	5.8	6.9	4.1	3.2	4.7	4	4.9	3.9	3.5	3.5	4.2
38	9	yes	18.9292	40	27	65	54.05	28	0	12.84	36	168	8	6	91	255	20.5	19.3	18	15.1	14.1	12.6	12.7	11.3	10.9	11.5	15.6	13.1	13.8	12.1	12.6	12	11.7	9.6	10.3	9.2
39	3	no	18.2868	20	28	15	54.43	36	5	4.28	39	171	8	10	61	250	20.7	12.3	11.4	13.5	14.6	15.2	15.8	13	11.8	12.4	13.6	11.9	10.2	9.4	8.3	16	11.1	11.2	11.4	10
40	6	yes		30	23	50	35.99				32	148		1			18.9	18.5	17.7	14.8	15.1	13.2	12.8	14.3	12.2	12	14.8	13.8	12.9	11.5	10.8	11.3	10.1	10.6	10.6	7.9
43	25	yes	44.1863	30	26	45	25.41	0	0	8.56		191	7	8	109	206	23.6	22	21.6	23.8	21.2	19.8	19.4	18.2	17.4	17.6	14.2	14.8	10.8	11.4	11.4	13	13	9.4	8.2	8.8
43	17	yes	21.3039	30	14	55	38.09	32	4	0		151	8	6	75	202	7.5	9.7	6.9	8.7	7.4	7.5	5.2	4.5	5.8	5.5	6.7	3.7	5.4	4.6	5.5	5.4	3.2	4.2	3.2	3.7
43	13	yes	23.3355	25	30	45	57.41	32	4	6.42			10	10	229	188	10.5	10.2	11.8	9.7	7.2	7	7.5	6.7	6	6.1	6.8	6.7	7.6	3.2	4.5	5.4	4.4	5.8	5.3	4.6
44	7	yes		30	24	65	16.89	16	0	0			8	3	54	286	24.1	23	24.8	20	21.1	25.5	23	19.2	28	23.5	27.4	25	23.9	23.9	24.2	24.4	19.9	19.6	19.3	19.3
44	3	yes		50	23						21			6			20.9	13.9	14.3	12.5	12.7	13.2	14.1	10.7	11.8	12.3	11.2	13.3	12.8	13.5	11.9	12.9	13.3	12.5	12.6	10.8
44	2	yes	35.2245	20	31	30	49.83	24	0	12.84	33	161	8	1	15	216	14.1	16.1	14	12.4	11.9	12.2	13.4	10.9	11.5	11.6	15.6	12.1	15.7	11.6	15.1	12.9	12.6	10.3	11.1	9.3
45	4	yes	22.4913	50	29	80	49.62	32	0	6.42			9	8	57	263	20.4	20	20.7	15.9	17.3	16	15.9	15.4	10.8	10.7	19.9	17	13.2	15.5	14.8	13.5	12.2	13.1	10.7	9.9
48	5	yes	19.4674	35	26		50.64	16	4	10.7			8	8	43	150	8.1	9.1	7.1	9.2	10.9	8.5	12.4	7.5	10.7	10.2	9.7	13	11.1	12.3	12.2	14.3	12.5	14	12.1	11.3
49	2	no	17.301	35	30	35	35.42	24	1	0	41	180	9	9	68	213	8.7	8.7	10.1	6.9	7.2	7.8	8.2	10.3	8.4	9	10.6	6.9	9.3	7.2	6.6	5.3	6.6	5.8	5.6	6.8
49	21	yes	21.7181	40	22	55	32.36	24	0	0	26	158	7	1	121	199	23.4	23.5	19.1	16	22	16.9	20.3	20.4	15.2	22.7	22.5	24.1	21.5	22.2	20.6	18.5	19.6	20.3	19.4	16.9
49	5	yes	17.9902	25	29	25	53.93	28	0	8.56			8	6	54	214	14.6	13.3	11.9	13.1	11.5	10.5	12	9.9	9.5	10.4	10.1	11.2	8.2	8.5	7.7	7.5	6.1	6.9	7.6	5.4
49	17	yes		30	30			40	0	10.7			9	8			24.9	16.3	19.9	21.3	18.9	19.5	18.4	20.2	19.7	19.1	14.2	13.3	15.3	13.2	14.1	12.8	13.6	14.2	14.3	14.3
49	1	yes	20.202	45	27	30	41.01	20	0	10.7			10	8	76	198	7.7	9.6	7.4	7.2	7.4	8.9	5.3	7.2	7.1	6.7	7.2	7.9	8.5	7.2	9.7	6.1	7.1	8	6	5.6
49	7	no	22.6757	35	31	65	45.47	20	0	2.14	35	178	7	6	78	191	20.1	21.6	14.4	14.3	15.4	15.7	15.6	14.2	14	16	18.1	16.9	17.6	17.2	16.7	15	14.9	14.3	15	16.8
50	0	yes	25.5102	30	28	55	30.35	12	0	10.7	40	131	9	9	56	209	10.4	6.8	8.2	7	9.1	5.9	7.3	6.1	7.7	6.9	8.6	8.3	6.3	6.4	7	7.3	5.8	5.3	5.4	5.9
50	4	yes	22.3081	50	21	90	36.86	20	3	6.42	9	100	8	2	94	259	15.7	13.8	15.9	14.9	14.1	13.5	13.5	14.7	14.5	14.3	13.7	13.7	12.8	13	14.1	12.6	11.3	11.2	13.6	12.6
50	18	yes	18.0785	20	32	10	60.6	36	3	6.42	46	268	10	10	85	225	20.8	16.3	19.8	15.5	12.8	12.4	10	10.9	11.1	12.1	10.2	7.8	8.2	7.7	6.9	7.6	5.7	5.6	4.7	3.7
52	3	yes	24.977	20	32	20	62.22	36	0	8.56		232	8	8	49	204	15.5	9.9	13.7	11.5	10.6	9.1	10.4	9.5	7.5	8.4	10.9	11.8	8.8	10.8	10.3	8.6	7.9	7.8	8.6	8.2
52	14	yes	19.5682	30	21	35	38.63	28	0	0			8	2	36	277	17.5	13.8	16.5	16.4	15.5	15	14.8	13.8	13.8	14.5	12.7	12.1	12.9	15.4	13.3	13.8	14	13.1	12.6	13.2
52	26	yes	24.4898	20	31	15	56.44	24	3	6.42	37	207	8	8	56	267	20.1	21.1	18.4	19.9	18.7	15.4	13.8	14.7	14.9	15.1	17.3	17.6	16.9	14.1	10.4	10.7	11.9	10.5	12.8	10.8
52	3	yes	19.3625	40	27	45	38	16	3	2.14			7	9	50	202	28.2	28	29.8	21.2	27.6	25.6	24.8	25.6	26.4	22.6	21.4	24.2	20.8	18.6	23	26.4	26.4	22.2	20	24.8
53	19	no															14.6	16.3	14.3	14.8	12.2	9.5	10.2	10.6	9.6	7.5	10.6	8.2	7.7	6.4	5.9	5.4	5.9	4	3.6	5.8
53	2	yes	22.1367	30	33		43.05	28	0	6.42	39	203	10	8	160	280	14.2	13.3	13.5	13.3	13.3	13.6	13.1	12.9	14	15.4	19.9	13.6	8.5	10.6	10.1	11.4	8.6	10	11.3	11.3
53	4	yes	19.4674	40	28	25	51.88	24	0	12.84	44	232	10	8	85	229	19.2	15.3	20.7	15.7	15.6	17.1	16.3	16	21.3	16.1	19.5	17.4	17.7	15.2	15.4	14.2	15	17	18.6	16.4
53	1	no	26.0375	30	29	20	39.1	24	4	2.14	42	147	8	6			12.4	12.5	12.3	12.2	10.1	10.1	9.2	10	10.8	11.4	11.8	11.9	11.7	11.2	10.7	11.2	11.7	10.9	11.2	10.3
54	23	no		30	26												8.1	4.1	5.2	4.5	4.6	4.5	4.3	3.6	2.6	2.9	4	2.7	2.3	1.9	1.5	1.9	1.8	1.4	1.6	1.1
54	4	yes		30	30	35	66.83				44	204		4.5			29.5	28.5	27.3	27.4	25.5	26.5	25.8	25.2	23.7	24.2	26.5	24.6	24.2	22.4	23.5	23.2	23	22.5	22.7	23
54	2	yes		30	26	40	65.93				31	177					20	21.5	19	21.3	18.8	17.3	18.6	17	17.6	16.5	16.4	19.3	18	19	18.7	16.7	16.6	16.4	16.9	16.8
54	1	yes	19.3772	10	26	5	64.64	40	0	12.84	40	163	9	7	37	254	10.9	16.5	16.1	15.6	15.9	15.9	14.3	15.4	14.2	17.1	18.6	15.8	17.4	16.2	16.8	14.2	15	13.2	14.1	18.2
55	20	yes		30								131	7	5	145	225	17.1	17.7	16.7	13.1	10.8	11.7	8.2	5.4	4.1	3.1	19.4	14.1	15.3	9.8	11.7	9	9.5	8	8.4	5.9
55	5	no		40	22	85	12.61				27	123		4			21	18.4	17.3	16	15.9	13	15.9	16.4	16.9	18.6	25.9	21.4	21.2	20.2	21.7	17.9	19.9	20.3	22.8	20.6
56	8	yes	30.449	30	33		22.71	0	4	8.56	42	161	9	8	52	177	5.1	3.2	3.3	2.8	2.5	3.1	1.7	2.3	2.3	2.4	4.1	3.9	4.2	3.7	4	3.2	3.1	3.9	4.1	4.1
58	9	yes	21.9525	40	24	85	32.45	0	3	6.42			7	6	105	215	18.5	10.6	11.1	9.4	8.9	8.9	8.2	8.7	6.9	7.1	7	6.5	7.3	5.7	5.5	5.3	5.7	6.6	6	6.6
59	4	yes	21.4109	40	27	25	38.46	28	0	2.14	30	166	10	5	82	192	14.6	16.6	13.3	13.5	14.4	13.4	12.2	13.2	12.1	12.6	10	9.7	9.6	9.4	8	8.4	8.4	8.5	8.7	7.4
61	32	yes		30	33	65	56.02				40	244	0	0	64	171	13.5	13.2	12.6	11.6	15.5	14.4	14.1	13	13	13.9	10.6	11.6	11.6	11.6	11.6	11	11.2	9.9	13.5	12.9
62	1	yes	25.6544	40	25	45	9.28	0	0	2.14			8	1			20.4	18.8	18.8	17.3	17.9	17.7	16	16.7	17.1	16.8	20	17.3	17.6	16.7	15.6	15.7	15.4	16.1	15.3	15.6
63	2	yes		25	26	30	49.06					169					8.9	9.1	10.7	8.2	12.6	7.9	9.2	8.7	9	8.8	16.1	6.9	6.2	6	5.9	6.1	5.1	6	5.4	5.7
70	11	yes															26.9	27.1	23.7	23.5	22.9	20.7	20	17.4	19.5	17.4	27.1	26.2	25.8	25.3	24.8	25.3	25.5	25.2	25.4	24.4
71	25	yes	27.1591	30	29	15	37.78	36	0	0	36	145	10	1	89	242	18.6	17.4	15.3	14.1	13.6	13.5	12.7	11	10.4	9.9	19.4	15.7	14.1	14.4	15.3	14.7	10.9	12.9	13.6	13
76	2	yes	28.8415	30	27	40	30.93	4	2	8.5		186	8	7	121	270	20.5	24.4	23.9	21.4	20.4	21.1	19.7	21.2	17.9	18.3	10.3	15	12.8	12.9	9.6	10.4	5.8	9.7	6.3	6.2

## Sheet: MECFS Male
Age	Years with disease	Begin with infection	BMI	Bell Score	Chalder	SF36	Compass	Compass Orthostatic	Compass Vasomotoric	Compass Secretomotoric	PEM	Symptom Score Fatigue	Symptom Score Muscle Pain	CK	LDH	HGS 1/1	HGS 2/1	HGS 3/1	HGS 4/1	HGS 5/1	HGS 6/1	HGS 7/1	HGS 8/1	HGS 9/1	HGS 10/1	HGS 1/2	HGS 2/2	HGS 3/2	HGS 4/2	HGS 5/2	HGS 6/2	HGS 7/2	HGS 8/2	HGS 9/2	HGS 10/2
56	6	1	23.5457	30	22	55	57.33	28	4	8.56		8.5	9	447	177	17.2	15.8	15.2	14.3	17.6	14.8	18.1	16.3	15.9	15.9	15.1	15	13.3	13.3	14.6	13.5	14.6	13.9	16	13.2
60	11	1					3	3	3	3		3	3		271	21.1	17.7	16.8	17.8	16.9	12.6	14.3	13.4	15.5	12.1	18	11.8	10.8	13.3	16.4	12.2	12	10	10	9
28	1	1	23.4493		25	70	44.56	24	0	4.28		9	9	204	210	14	9.9	7.9	8.4	6.8	6	7.3	5.3	4.5	5.7	9.7	8.2	9.5	8.2	7	7.7	5.9	5.1	4.7	4.4
46	16	1	13.5854	50	22		7.73	0	0	0	28			74	220	22.7	18.2	18.1	19.8	17.1	19.4	19.3	17.7	18.1	20.8	16.9	15.4	17.3	18.4	14.6	16.6	16.2	18	17.7	15.1
19	5	1	27.4717	25	27	50	39.47	24	3	0	40	8.5	8	75	258	20.8	11.7	17.2	18.1	16.7	18.8	14.7	11.6	11	14.1	13.6	17.7	10	13.6	11	12.4	12.7	12.9	11.5	16.2
51	10	1	30.3503	25	30	30	45.13	32	3	0		8.75	8	274	269	16.7	14.3	12.2	13.8	12	10.5	12.8	10.3	8	9.6	10.1	9.3	8.4	8.3	8.6	7.7	9.2	6.8	8.1	8.1
34	8	1		20	27	20	58.45	40	3	2.14	46	10	10		240	37.2	36.9	32.5	29.2	22.2	25.4	25.6	24.2	26	22.3	28.6	28.1	21.1	18	18.8	16.1	16	13.8	10.4	10.5
50	2	1		25	25	45					37					35.2	35.5	34.4	30.5	28.9	27.7	25.8	23.9	36.6	27.5	32.3	36.3	32.9	28.2	25.3	26.7	20.3	21.4	17.3	19
52	6	1		30												28.5	27.3	25.5	22.2	25.1	21.7	20.8	24.3	20.9	20	25.1	24.4	23.9	24.7	22.6	23.1	22.4	24.1	22.3	22.7
34	15	1	19.4932	50	21	85	27.12	20	0	0	22	6.25	6	259	228	34	31.4	30.7	27.9	26.1	26.6	26.5	24.2	23.5	24.1	32.6	34.9	33.2	31	28.3	27.9	26.5	24.7	24.3	23.9
42	12	1		20		10	70.77	40	0	2.14	44	10	10	118	305	34.6	34	33.9	29.5	27.7	24.4	23.6	21.4	20.4	20.5	33.1	27.5	31.8	31.1	30.8	30.5	29	30.8	29.5	28.8
43	1	1		50	4	25					29					33.7	33.3	35	32.3	21.5	30.6	26.4	28.3	31	29.9	19.7	16.1	14.6	17.7	16.3	14	18.9	17.1	17.6	14
40	2	1	23.3341	30	33	25	39.97	20	0	4.28	40	10	10	62	186	35.6	39.4	37	32.8	34.8	34	31.5	29.3	26	25.8	41.1	40.4	28.4	32.1	30.1	27.5	29.7	27.9	27.5	31.4
32	9	1	24.2202	30	24						26			128	246	18.3	10.7	11.7	16.5	7.8	11.4	6.9	9.2	7.5	7.2	6.2	8.3	5.6	6.7	6.8	8.2	7.6	5.5	6	5.5
42	1	0	23.1837	40	25		33.56	28	2	0		5	5	29	204	40.5	37	38.6	34.9	34	34.5	32.9	38.1	31.8	36	34.3	29.6	31	26.9	27.2	22.6	22.4	22.7	24	22.8
44	4	1	36.6115	30	33		57.53	36	5	6.42		8.75	9	123	308	21.8	16.7	20.2	18.2	17.9	19.8	14.8	15.7	18.5	15.2	14.6	15.8	14.5	13.8	15.1	14.3	16.4	16.7	10	14.4
30	2	1	23.2356	25	31	40					41					22.5	24	19.8	22	21.2	20.4	18.4	21.4	20	18.1	23.8	14.6	14.8	16.4	15.1	14.6	15.3	14.2	14.3	14.5
37	2	1	21.2562	50	27	40	39.56	24	0	6.42	34	8.25	8	88	197	31.1	28.3	25.4	27.1	25.6	25.2	28.7	23.8	29.9	27.1	28.7	27	25.8	25.4	25.9	26.7	24.8	24.3	25.5	30
40	1	1	26.041	40	25	60	44.54	28	3	0	36	7.75	7	62	252	42.7	30.2	32.4	30.3	22.2	21.4	22.7	19.1	17.5	20.2	29.9	23.7	22.6	15.4	17.8	16.2	16	18.5	13.2	12.7
28	2	1	19.4458	30	26	30	31.59	20	0	0	43	7.25	7	99	192	23.4	20.3	22.9	25.8	23.8	26	22.6	24.1	24.6	24.5	26.3	21.2	24.6	23.9	23.9	23	24.5	23.8	23.5	24.4
45	17	1	16.8205	40	26		50.83	40	0	0	43	9	6.5	70	236	27.8	35.1	29	35	26.5	26.8	26.9	28.4	27.2	25.1	32.4	25.6	26.1	25.1	24.8	23.3	24.8	21.9	23.1	23
25	3	1	22.4982	50	23	95	27.8	16	0	0	29	6.75	6	76	161	23.6	23	23.4	22.6	21	22.1	22.1	21.6	21.8	21	24.2	26	27.2	26.5	26.2	23.4	24.4	21.8	22.1	22.3
39	2	1	21.7982	30	28	30	37.21	28	0	0	32	8	8	40	148	30.9	32.2	27.2	24.3	28.6	24.9	23.2	19.8	21.7	21.7	35.3	28.1	32.5	31.7	28.6	26.7	25	20.8	22.1	21.8
34	1	1		70	33	145	54.71	36	3	2.14		7.75	8	88	178	13.7	14.4	14	13.9	13.5	13.5	13.5	13.6	13.6	13.7	13.5	13.2	13.3	13.2	13.2	13.2	13.1	13.1	13	12.9
50	5	1	21.79	45	28	45	68.17	32	0	12.84	22	7	7	118	261	32	34.1	34.1	31.4	29.3	29.9	32.7	10.4	28.2	35	36.2	32.3	33.1	30.4	27.3	28.6	31.9	28.9	31.6	33.3
33	1	1	20.9	30	29	0	55.56	36	0	8.56	38	9	9	68	145	24.2	23.7	24.3	24.1	23.8	22.4	20	23.1	20.9	20.3	24.3	24	23	23.6	23	21.9	21.1	23.5	19.6	22.6
49	4	1	25.18	65	27	40	39.98	28	0	0	29	7	7.5	90	268	34.1	38.5	35.6	36.6	36.3	33.2	34.7	33.4	31	32.6	35.1	29.9	32.2	31.5	30	29.2	27.7	27.9	26.1	24.9
55	13	1	24.51	30	27	60	4.08	0	0	0	28			41	196	32	26.8	24.4	16.2	26	26	25.9	23.4	23	22.7	35.6	32.7	27.9	28.6	28.4	26.9	21.8	26.3	23.3	24.2
49	4	1	21.63	60	33	40	55.91	36	0	8.56	43	10	10	97	239	25.8	27.6	25.3	28	24.6	26.2	25.8	24.9	24.4	23.9	29.6	31.6	30.7	30.8	30.1	26.3	28.7	27.5	27.9	27.3
22	4	1	19.38	40	22	95	11.41	0	0	4.28	27	6	6.25	179	223	37	38.6	36.7	36.7	41	37.6	36.7	35.1	35.6	35.4	36.6	41	41	41.4	38.4	36.7	37.2	37.1	30.9	36.6
46	2	1	17.72	25	31	15	61.58	36	5	8.56	30	10	10	90	186	31.2	31.7	30.3	30	26.9	28.2	27	22.4	24.1	27.9	33.4	29.4	30.9	26.8	26.8	24.5	24.3	21.8	20.8	23.1
28	3	2	30.47	30	30	55	50.25	36	0	0	37	10	9.5	77	259	15.3	15.5	15.3	15.2	15.2	15.3	15	15.2	15.1	15	18.8	17.1	17.1	16.7	16.6	16.9	16.6	15.9	15.4	15.9
40	9	1	18.84	50	25	65	53.97	32	3	8.56	42	8	8	154	251	31.3	29.2	32.1	29.8	26.4	25.8	27.5	24.9	28	25.2	32.3	28.8	22.2	23.8	21.3	24.8	17.6	25.6	21.7	19.4
51	3	1	35.09	30	33	40	67.05	40	4.17	4.29	42	10	9.5	134	228	15.3	12	12.6	10.7	9.5	8.8	8.4	8.8	7.5	7.7	13.7	9.4	9.6	9.5	6.8	6.9	7.3	6.4	5.4	6.6
32	5	1	22.79	60	26	65	49.05	28	0	8.57	30	8	8.25	89	168	39.3	39.2	33.4	33.4	32.2	32.9	27.8	29.7	24.8	28.2	38	38.1	33.8	38.7	35.7	32.4	33.8	32	29.1	29.2
26	1	1	20.06	40	22	65	39.9	12	1.67	12.86	21	5	6	151	192	32.7	31.8	25.6	28.4	23.7	24.4	24	21.6	21.5	18.8	32.4	33.6	29.5	28.5	22.9	21.7	23.2	21.8	20.1	20.4
60	0	1	21.79	50	24	90	41.01	24	0	6.43	26	8	6.75			41.5	35.5	38.1	37.3	37.5	36.1	36.5	35.6	35.8	34.2	37.1	38	37	35.4	33.9	31.8	31.1	30.4	29.7	27.4
36	6		24.22	60	29	60	36.86	12	0		25	7	7.75			30.3	32.5	32.8	31.2	30.3	29.5	31.3	29.4	29.9	30.9	29.8	30.2	29.5	28.7	30	30	29.2	28.3	29.5	29.1
18	2	1	18.62	20	23	20	38.43	24	0		33	8	8			27.5	24.8	21.8	20.9	18.7	18.9	17.5	19.3	17	17.4	23.6	21.4	21.8	21.1	18.1	19.3	17.6	15.5	19	18.3
57	42	1		30	29	45	54.6	32	0		34	7	7.25			57.4	55.7	52.8	54.1	52.2	47.2	48.8	46.6	45.7	45.4	54.1	51.9	52.3	49.7	49.7	48.6	46.4	45.1	49.2	45.4
30	2	2	21.91	40	28	50	57.8	32	0		27	7	7.5			28	29.9	29	27.6	25.3	33	29.5	29.2	30.9	29.3	27.7	34.2	29.3	29.9	31	31.8	32.1	33.7	32	34.2
39	8	1	25.06	40	25	75	31.31	20	0		38	8	8.75			42.3	47.9	45.1	45.8	43.3	44.1	40.3	39.1	39.8	41.6	43.6	43.1	42.3	43.7	44.7	41.5	43.6	42.6	41.2	41.6
30	2	1	23.2356	25	31	40	44.21	20	4	8.56	41	8	8	56	243	22.5	24	19.8	22	21.2	20.4	18.4	21.4	20	18.1	23.8	14.6	14.8	16.4	15.1	14.6	15.3	14.2	14.3	14.5
48	9	1	24.9	40	28	90	33.67				39	10	10			44	42.1	45.3	38.8	41.2	39.4	37.8	37.2	42.3	39.1	44	42.8	41.6	38.9	37.2	37.5	34.5	37.7	36.1	35.5

## Sheet: HC Fem
Age	HGS 1/1	HGS 2/1	HGS 3/1	HGS 4/1	HGS 5/1	HGS 6/1	HGS 7/1	HGS 8/1	HGS 9/1	HGS 10/1	HGS 1/2	HGS 2/2	HGS 3/2	HGS 4/2	HGS 5/2	HGS 6/2	HGS 7/2	HGS 8/2	HGS 9/2	HGS 10/2
33	20.8	24	23.2	22.5	18.8	19	18.9	19.3	17.1	16.2	28.7	25.7	25	22.3	24.5	21.5	21.4	19.5	20.1	18.4
40	15.4	18.2	17.5	18.5	18.3	17.3	20	18.1	18.1	16.9	16.3	18.4	18.5	16.8	16.7	18.2	18.8	17.7	17	17.1
60	26.5	24	25.7	23.1	23.8	25.3	24.9	24.7	25	23.1	24.3	23.3	24.8	25.4	24.1	23.4	24.6	26.7	27.1	26.8
58	28.9	22.4	21.7	19.7	24.1	19.8	18.2	18.4	18.9	18.1	25	25.7	21.6	23.5	21.8	23.4	22.6	22.6	22.9	21
53	15.3	16.7	15.7	14.8	16.6	15	15.9	16.2	15.8	13.6	22.9	17.8	16.8	16.1	17.3	17.2	14.6	16.1	14.6	15.2
28	21.3	19.9	21.3	19.9	21.2	19.4	20.3	18.4	21.6	20.3	22.5	20	20.4	18.8	20.6	19.9	18.4	18	21.5	20.2
32	30.3	29.7	29.5	29	28.5	31.2	29.2	28	29.9	28.3	29.9	26.6	27.8	27.2	28.9	26.4	27	25.1	26.2	25.4
26	22.2	22.6	23.6	19.2	21.5	19.8	20.1	20.8	18.9	17.8	17.8	25.4	21.5	23.1	21.5	21.3	22.6	21.3	20	17.6
46	24.8	26.5	25.7	25.5	27.6	24.9	27	25.3	26.4	27.2	37.8	32.4	37.4	34.5	34.2	33.9	32.1	30.2	30.7	31.1
57	25.6	28	28.3	30.1	29.7	29.5	29.9	29.8	29.1	28.5	29.3	29.1	29.1	29.5	28.8	27.8	28.6	27.7	26.8	28.4
57	23.4	26.3	26.1	23.2	22.4	22.1	22.6	23.2	23.4	23.2	29.1	27.1	27.6	26.1	26.4	24.1	23.6	21.9	23.8	22.3
41	14.7	18.1	17.6	19.8	16.4	14.8	15	17	15.9	15.1	18.3	14.5	17.1	15.6	15.4	14.4	17.1	15.3	16.4	16.9
23	31.1	31.2	32.8	31.7	27.6	28.2	27.1	27.7	27.5	27.6	32.5	32.2	29.9	27.4	30.6	28.3	27.7	27.6	27.6	28.9
22	28.7	27.8	28.8	28	27	23.7	23.3	23.2	24.4	22.7	26.6	25.7	28.6	28	28.6	28.3	24.2	25	25.1	23.1
49	40.3	37.3	30.8	34.1	34.2	32.6	32.6	27.6	31.7	31.2	35.2	30.9	30.8	30.7	31.1	28	28.8	30.1	28.5	27.3
36	34	32.5	32.6	30.7	31	30.8	30.3	30.8	29.9	30.1	27.5	29.4	31.8	31.3	30.9	32.9	30.2	30.7	31.6	30.7
57	29	28	28.8	27.6	29	28.6	27.4	26.7	24.7	24.4	30	27.4	29.6	28.7	27.7	27.5	28.4	27.1	28.2	27.3
37	35	34.2	33.5	32.3	32.4	32.4	32.1	31.3	30.3	30.3	32.3	34.1	33.3	32.2	31.6	3.7	31	29.8	29.2	28.9
57	16.3	15.2	16.3	15	15.4	15.2	15	15.6	15.8	15.6	20	17.7	18.4	17.3	17.8	18	17.8	17.5	14.1	15.9
48	25.4	25.7	25	25.8	25.7	26.5	25.9	27.1	26	25.7	30.5	29.6	27.2	25.5	24.9	25.5	21.5	21.6	19.9	23.2
46	17.6	23.3	32.3	21.9	21.1	22.7	23.5	19.6	21.6	24.1	17.2	23.2	25.9	24.4	20.7	22.5	22.9	22.7	25.1	25.2
22	24.7	24.4	23.3	21.5	20.3	22.5	21.3	21.4	21.3	21.8	26.5	25.5	25.4	25.6	24.2	25.5	23.4	23.4	21.8	22.1
31	25.2	24.9	22.9	22.8	22.5	21.9	21.6	21.7	20.6	21.6	26.6	25.3	25.2	25.1	24.7	21.5	23.2	23.2	22.9	22.4
28	38.6	36.7	36.1	36.3	37.6	37.4	37.4	37.1	34.8	36.6	37.5	36.9	36.5	36.3	34.7	35.5	33.3	34.9	35.3	33.1
43	20.5	20.4	19.8	18.5	18	18.7	18.3	18.9	18.4	14.9	18.7	18	18.4	17	17.7	17.4	16.2	16.1	16.6	15.6
59	26	26.9	27.7	25.8	26.3	27.1	27.8	25.5	23.4	24.3	26.9	25.8	23.9	24.7	27.9	25.8	26.7	28.5	27.3	26
51	31.8	31.7	31.1	30.7	29.6	28.8	28.3	27.7	27.3	28.1	30.7	32	31.6	31	28.9	29.2	27.8	27.1	28	27
44	25	25.2	23	22.3	19.4	22.5	20.2	20.7	18.8	18	24.2	23.2	22.8	21.9	22.6	21.5	21.2	21	19.8	20.7
52	34.2	31.9	31.6	32	34.5	33.7	29.8	32.6	29.9	32.8	34.2	36.7	34.7	33.8	33	31.8	30.4	30.9	31	31.4
51	34.3	35.2	36.2	36.7	35.5	35.8	34.3	33.3	32.6	32.8	32.9	34.3	34.6	33.9	33.8	33.7	33.4	32.3	31.9	32
31	33	37	35.2	34.7	35.3	33	34.3	33.8	33.5	31.8	35.3	37	37.2	37.9	35.7	35	34.2	30.7	32.7	31
62	22.6	22.2	22.8	20.6	20.9	20	20.2	20.9	21.2	20.5	20.8	22.6	23.3	24.4	23.5	22.2	21.9	21.2	21.8	20
33	25.5	25.2	26.8	22.6	24.6	23.9	23.1	22.3	21.1	21.3	29.5	29.9	28.2	26.3	28	27.2	25.8	25	25.5	24.5
29	34.5	34.9	34.6	33.9	33.3	33.1	33	32.5	31.9	32.3	33.8	34.9	35.2	34.2	33	33.1	32.5	34.1	33.4	32.1
37	30.2	27.4	23.5	25.3	23.8	23.4	21.8	23.3	20.6	21.9	25	24.3	21.7	23.1	22.7	21.9	18.5	22	23.2	22.6
33	35.3	34.9	33.7	31.4	35.2	31.7	31.8	32	31.3	30.4	37.7	34.9	33.4	32.5	32.4	31.1	32.7	31.1	30.2	29.8

## Sheet: HC Male
Age	HGS 1/1	HGS 2/1	HGS 3/1	HGS 4/1	HGS 5/1	HGS 6/1	HGS 7/1	HGS 8/1	HGS 9/1	HGS 10/1	HGS 1/2	HGS 2/2	HGS 3/2	HGS 4/2	HGS 5/2	HGS 6/2	HGS 7/2	HGS 8/2	HGS 9/2	HGS 10/2
61	35.6	36.8	34.1	33.6	34	34.1	35.1	33.6	34.3	33.7	36	33.3	34.5	32	32.5	31.1	32.9	30.8	30.4	30.1
27	33.5	32.8	34.1	32.9	32.8	33.5	30.3	31.3	30.9	30.7	37	40.2	37.1	31.6	34.4	36	33.8	33.7	32.1	33.8
26	57.9	60.1	59.8	51.7	50.9	57.6	54.2	55.5	50.4	48.3	61.1	57.1	56.9	55.9	55.2	54.2	50.9	52.2	52.3	55.5
24	54.7	56.3	55.7	57.2	56.3	55	51.3	47.2	47.7	50.2	54.8	54.5	53.1	55.7	52.6	51.9	53.9	51.5	55.7	48.6
21	48.8	48.2	52.8	49.4	46.8	47.1	47.9	39.8	47.2	44.7	50.3	46.7	46.4	46	45.6	44.8	39.9	47.7	41.7	45
42	41.7	45	46	46.7	47.5	47.8	47.4	45.4	46.9	44.4	47.2	50.3	52.4	51.6	50.9	52.4	52.4	52.8	52.8	50.2
43	49	46.4	44.9	47	45.7	44.5	43.8	49	47.5	46.8	57.1	53.7	50.6	51.9	50.9	50.6	50.4	52.4	49	52.2
32	30.6	30.5	34.1	31.5	30.5	29.7	35.4	34.1	31.5	30.8	36.9	37.8	34.6	36.9	37.5	36.5	36.1	36.8	37.1	36.6
58	33.4	34.7	35.2	38.3	40	39.4	38.7	37.7	37.3	37.6	41.8	43.7	43.2	42.4	42.4	40.3	40.4	38.4	38.5	37.9
47	51.7	52.6	52.4	53.9	53.4	53.9	54.9	56	53.6	52.3	61.7	58.9	61.8	59.1	59.6	59.6	57.8	59.2	58.4	57.3
41	26.3	21.2	24.6	23.9	23.9	23	24.5	23.8	23.5	24.4	43	44.6	42.2	41.8	40.6	38	36.5	34.4	34.3	29.9
38	58.5	57.1	55.6	54.6	54.9	54.3	52.5	51.3	49.4	49.5	54.5	53.1	51	51.5	51	50	46.8	48.1	47.8	47.4
41	35.3	35.4	36.4	34	33.3	30.7	34	32.1	34.8	30.1	34.8	36	34.2	34	34.5	33	35.1	33.4	32	31.4
27	48.1	45.6	41.9	36.7	36.2	43.3	46.8	42.1	40.3	41.1	48.2	42.4	40.9	36.6	35.3	39.5	36.3	35.5	33.9	28.4
32	34	33.1	35.3	36	31.6	35.6	34.1	35.5	35	37.1	34.2	34.8	37.9	32.7	34	28.8	35.5	30	32.3	31.9
43	41.5	34.1	39.7	41.3	40.4	44.7	44.1	42.7	45.5	46.2	45.2	44	45.5	42.8	44.5	42.9	43.1	41.1	40.3	42.6
29	57.5	50.6	55.4	56.5	57.5	56.2	54.8	55.1	52.9	54.2	61.3	61	60.2	57.3	57.6	57.9	54.8	55	54.5	49.2
27	31.8	28.6	30.7	30.1	33.7	21	31.3	28.8	29.5	30	32.2	33.5	30.9	30.4	28	23.3	26.6	24.7	29.4	28.9
43	37.8	40.2	47	40.2	43.1	38	39	37	38.8	37.7	37.8	40.2	47	40.2	43.1	38	39	37	38.8	37.7
30	37.8	39.6	38.5	42.9	34.5	39	33.6	31.9	33.5	35.3	36.6	35.8	37	40.4	37	36.6	41.2	42.7	38	37.6
43	40.6	36.6	38.5	36.3	38.8	38.3	40	36.2	37.5	36.2	45.4	44.2	46.4	46.6	47.6	46.3	49.9	49.9	47.3	47.7
33	43	43	50.8	47.2	48.5	46.4	52.7	42.3	40.1	38.8	55.6	56.6	56.2	52.1	52.1	50.5	53.2	48.3	45.8	52.4
28	35.2	36.1	37.9	36.3	40.1	37	41.3	37.5	39.2	43.9	49.8	46.4	50.3	51.8	51.3	49.9	41.2	49.6	52.4	49
25	26	27.6	27.2	27.1	27.3	27.2	25.2	25.2	30	28.2	25.2	29	30.9	32.4	34.2	33.6	33.2	32.4	29.9	32.3
54	20.1	24.1	26.3	27.1	28.3	29.1	29.6	30.2	31.1	30.8	28.6	30.2	30.8	29.5	27.9	30.5	30.5	29.8	30.2	30.4
61	56.4	54	49.5	49.6	51.1	48.1	52.7	52.2	47.9	54.4	57	52.7	57.6	59.5	61.7	58.6	56.3	58.6	56	57
24	55	61.7	57.9	51.2	55.7	54.2	50.3	55.8	57.1	54.3	51	51.9	53	49	57.1	52.3	51.3	49.3	57.2	58.3
23	59.4	58.4	59.3	58.9	58.2	53.8	54.4	54.1	55.8	54.6	60.4	58.8	59.2	56.4	55.5	54.2	53.5	54.6	53.5	52.1
62	32.3	35.2	39	40.2	40.9	39	42.1	41.3	37.6	33.7	40.9	40.5	39.9	43.8	42.9	42.8	35.3	42	36.7	33.8
34	50.2	47.1	52.6	48.9	49	46.4	47.1	51.2	43.5	46.1	53.7	44.4	49.6	48.8	50.1	46.3	48.5	46.6	43.7	48.9

## Sheet: CRF Fem
Age	Years with disease	Bell Score	HGS 1/1	HGS 2/1	HGS 3/1	HGS 4/1	HGS 5/1	HGS 6/1	HGS 7/1	HGS 8/1	HGS 9/1	HGS 10/1	HGS 1/2	HGS 2/2	HGS 3/2	HGS 4/2	HGS 5/2	HGS 6/2	HGS 7/2	HGS 8/2	HGS 9/2	HGS 10/2
44	3	80	22.1	18.6	18.1	18.5	18.1	18.3	18.9	20.1	20	19.8	20.8	15.1	16.8	15	17.2	16	16.1	15.3	17.4	14.1
60	6	30	18.8	15	12.1	18.9	19.6	15.7	15.9	16.6	15.9	11.4	15.1	16.3	13.4	14.7	15.6	13	14.9	13.3	13.9	13
31	3	30	14	10.4	11.8	10	10.8	11.1	9	8.8	10.7	8.7	8.6	9.6	7	7.4	6.8	6.6	7.7	5.5	6.7	5.7
19	1		10.9	14.8	11.7	12.7	10.6	12.1	9.1	8.3	8.6	9.5	13	13.2	11.9	11.1	12.5	12.3	8.8	8.6	8.4	7.8
44	2	40	26.8	26.3	26.9	23.3	24.9	21.4	17.6	19.2	16.6	18.8	22.8	23.3	22.6	22.2	25	22.7	22.1	21.2	20.7	20.1
34	6	30	17	20.9	17.5	16.5	17.6	18	15.5	16.2	18.3	15.1	20	18	15.6	15	19.6	15.3	14.4	15.4	15.2	14.2
48	6	30	27.7	25.4	24.2	22.8	22.2	22.8	21.6	22.4	21	22.3	25.1	24.5	23.7	20.4	21.4	22.4	21.9	20.9	19	20
57	10	50	26.3	25	24.6	23.3	18.4	21.6	22.1	21.7	20	18.4	21.3	19	18.6	15.8	15.8	16.6	15.7	15.2	14.1	14.3
63	16		11.2	9.2	11.6	9.8	10.3	12.7	10.9	10.4	10.7	9.8	11.8	11.8	12.5	10.7	10.7	10.5	8.7	11	10.2	9.4
57	10	60	11.2	9.8	10.8	9.7	8.9	9.3	8.4	8.8	9.4	8.5	7.9	7.1	6.3	6.7	8.3	7.3	6.9	6.2	6.7	9
45	12		32.7	30.7	31	30.6	29.7	30	29.3	29	27.7	27	30.3	30.6	29.9	30.2	30	29.3	28.6	27	27.7	26.9
49	3	35	10	11.1	12.5	12	9.8	15.2	12.9	12.3	11.2	15	11	13.2	11.5	10.6	10	9.8	10.2	10.3	9.8	9.7
32	8	40	20.2	17.4	20.9	20.7	19.1	19.4	18.8	18.2	19.5	19.2	18.8	19.9	17.6	14.7	16.4	19.4	16	13.3	10	13.1
57	9	30	22	20.6	15	12.1	12.1	10.7	9.8	10.2	9.2	12.3	21.3	17.8	17.1	11.8	12.7	11.6	10.4	10.6	10.8	12.2
45	5	55	8.9	7	12.2	7.7	7	8.4	9.5	7.3	8.6	7.9	10.1	10.2	12.6	11.6	13.3	13.4	11.6	10.7	8.9	10
31	6	55	20.2	18.6	17.7	15.7	17.4	17.4	14.9	16	14.5	16	18.2	14	14.7	14	14	14.9	15.7	15.6	16.3	16.8
42	2	30	8.5	6.4	3.5	5.7	3.6	3.3	3.4	3.5	5.2	2.8	9.8	12.2	6.3	10.7	8.5	6.6	6.8	8.7	9.6	5.1
23	3	30	14.1	13.6	16.6	16.6	11.7	11.9	12.9	10.4	11.3	11.6	12.1	11.2	9	12.3	9.8	9.9	8.6	9	9.9	6.9
